# Supplementary material for: Short-term responses of Rana arvalis tadpoles to pH and predator stress: adaptive divergence in behavioural and physiological plasticity?
Source: J Comp Physiol B. 2022 Jul 20;192(5):669–82. doi: 10.1007/s00360-022-01449-2 (PMC9388420; doi:10.1007/s00360-022-01449-2)
Supplement: Supplementary file 1 — Supplementary file1 (XLSX 48 KB) [file 360_2022_1449_MOESM1_ESM.xlsx]

## Sheet: Data
ID_Number	Lab_Number	Population	Family	pH_treatment	Treatment_Behaviour_Analysis	Behavior_pH	Behavior_Pred	Replicate	Sampling	Behavior_Date	Position	Time_Put	Time_Camera	Time_Cue	Time_End	Cryo_Date	Cryo_Time	Cryo_Weight	Stage	Extraction_Date	Extraction_Weight	Average Concentration CORT	PerCV	Hormone_Adjusted	Percentage Motion Pre	Percentage Motion Post 1	Percentage Motion Post 2	Percentage Motion Post 3	Percentage Motion Post2,3 Average
2813	JM_3021	TT	1	7	AAP	Acid	Predator	A	24H Cort	2018-05-21	1D4	1115	1125	1130	1145	220518	1132	0.297	31.5	2018-06-09	0.089	545.5	12.1	14.7101	13.4091	0	0	0	0
2646	JM_3078	RD	6	7	NNP	Neutral	Predator	A	24H Cort	190518	2B2	852	907	912	927	200518	904	0.239	31.5	2018-06-09	0.083	330	17	9.54217	13.3636	10.1818	0	0	0
2735	JM_3132	TT	2	7	AAP	Acid	Predator	B	8H Cort	210518	1A4	825	836	841	856	210518	1704	0.232	30	2018-06-07	0.089	186.1	9.06	5.01843	23.5758	0	0.969697	0	0.484848
2782	JM_3117	TT	4	7	AAP	Acid	Predator	B	8H Cort	210518	1D1	1111	1125	1130	1145	210518	1929	0.319	32	2018-06-06	0.089	614.5	7.31	16.5708	18.7879	5.54545	0	3.43939	1.7197
2655	JM_3157	TT	1	7	ANW	Neutral	Without	B	8H Cort	210518	2C2	826	838	843	858	210518	1725	0.302	31.5	2018-06-06	0.089	446	8.62	12.027	19.1364	4.13636	2.13636	1.59091	1.86364
2683	JM_3068	TT	2	7	AAW	Acid	Without	A	24H Cort	210518	2B2	828	838	843	858	220518	849	0.246	31	2018-06-07	0.089	302.9	3.98	8.16809	10.4394	0	1.43939	0.136364	0.787879
2704	JM_3064	TT	7	7	ANP	Neutral	Predator	B	24H Cort	210518	1C1	1111	1125	1130	1145	220518	1058	0.194	29.5	2018-06-13	0.093	6378	0.583	164.594	7.57576	0.0757576	0	0	0
2703	JM_3065	TT	7	7	AAP	Acid	Predator	B	24H Cort	210518	2C4	815	838	843	858	220518	815	0.237	31	2018-06-13	0.093	472.4	11	12.191	13.4091	0	3.62121	0.0454545	1.83333
2875	JM_3087	TT	5	7	ANW	Neutral	Without	B	8H Cort	210518	2A3	1117	1128	1133	1148	210518	1902	0.106	28	2018-06-07	0.094	251.7	12.9	6.42638	7.10606	0	0	0	0
2841	JM_3100	TT	3	7	AAP	Acid	Predator	B	8H Cort	210518	1A4	1113	1125	1130	1145	210518	1916	0.285	31	2018-06-06	0.094	481.7	18.2	12.2987	8.9697	0.257576	0	2.98485	1.49242
2792	JM_3028	TT	10	7	AAW	Acid	Without	A	24H Cort	2019-05-21	1D2	824	836	841	856	220518	827	0.287	32	2018-06-08	0.092	296.7	7.43	7.74	8.4697	5.13636	1.15152	2.45455	1.80303
2884	JM_3082	TT	6	7	AAP	Acid	Predator	B	8H Cort	210518	1C4	825	836	841	856	210518	1635	0.278	32	2018-06-06	0.084	330.5	14.4	9.44286	11.3939	0	3.45455	1.45455	2.45455
2861	JM_3003	RD	7	7	NAP	Acid	Predator	B	24H Cort	2018-05-19	1B4	1148	1159	1204	1219	200518	1130	0.181	32	2018-06-13	0.084	496.5	8.48	14.1857	14.0152	0	1	5.65152	3.32576
2724	JM_3134	TT	1	7	AAP	Acid	Predator	B	8H Cort	210518	2D4	815	838	843	858	210518	1702	0.247	32	2018-06-06	0.091	815.5	24.7	21.5077	7.30303	0	3.4697	0	1.73485
2717	JM_3135	TT	9	7	AAP	Acid	Predator	B	8H Cort	210518	3C2	817	829	834	849	210518	1652	0.329	31.5	2018-06-06	0.087	631.7	9.8	17.4262	19.1515	0.136364	3.18182	6.40909	4.79545
2812	JM_3109	TT	10	7	AAW	Acid	Without	B	8H Cort	210518	2D2	828	838	843	858	210518	1643	0.296	30.5	2018-06-06	0.089	261.3	15.6	7.04629	7.0303	2.01515	2.45455	1.12121	1.78788
2749	JM_3044	TT	3	7	AAW	Acid	Without	A	24H Cort	210518	3D2	817	829	834	849	220518	903	0.286	31	2018-06-08	0.09	224.9	11.9	5.99733	16.2727	12.8333	4.5303	4.09091	4.31061
2859	JM_3004	RD	7	7	NAP	Acid	Predator	A	24H Cort	2018-05-19	1A2	848	906	911	927	200518	931	0.132	31.5	2018-06-08	0.088	277.5	3.4	7.56818	8.12121	0	0	4.30303	2.15152
2785	JM_3032	TT	2	7	AAP	Acid	Predator	A	24H Cort	2019-05-21	1C1	823	836	841	856	220518	854	0.388	33	2018-06-13	0.092	1005	4.23	26.2174	8.12121	4.62121	4.68182	0	2.34091
2775	JM_3122	TT	9	7	AAW	Acid	Without	C	8H Cort	210518	2A2	827	838	843	858	210518	1720	0.35	32	2018-06-07	0.083	295.8	7.95	8.55325	15.4545	6.33333	5.9697	3.09091	4.5303
2806	JM_3110	TT	9	7	ANW	Neutral	Without	B	8H Cort	210518	2C3	813	838	843	858	210518	1641	0.308	31.5	2018-06-07	0.087	621	0.223	17.131	27.6667	7.18182	8.39394	10.0152	9.20455
2819	JM_3018	RD	6	7	NAP	Acid	Predator	A	24H Cort	2018-05-19	2B1	851	907	912	927	200518	920	0.158	31	2018-06-08	0.093	329.1	3.31	8.4929	11.6515	0.151515	4.86364	3.65152	4.25758
2786	JM_3031	TT	6	7	ANW	Neutral	Without	A	24H Cort	2019-05-21	2D3	814	838	843	858	220518	820	0.26	32.5	2018-06-09	0.089	188.4	1.69	5.08045	2.90909	11.0606	0.636364	1.59091	1.11364
2790	JM_3115	TT	10	7	ANP	Neutral	Predator	B	8H Cort	210518	1B4	1118	1128	1133	1148	210518	1854	0.324	32	2018-06-07	0.089	407.1	3.61	10.978	11.303	6.86364	6.22727	3.45455	4.84091
2862	JM_3094	RD	10	7	NAP	Acid	Predator	B	8H Cort	190518	2A4	855	907	912	927	190518	1808	0.166	30	2018-06-06	0.085	236.5	8.36	6.67765	2.57576	1.5303	0.969697	0.833333	0.901515
2738	JM_3050	RD	9	7	NAP	Acid	Predator	A	24H Cort	190518	3B2	1152	1203	1208	1223	200518	1156	0.025	28	2018-06-13	0.06	225.5	1.74	9.02	4.93939	1.12121	2.10606	2.31818	2.21212
2718	JM_3058	RD	10	7	NAW	Acid	Without	A	24H Cort	190518	2B4	1152	1203	1208	1223	200518	1145	0.067	29.5	2018-06-13	0.036	250	8.65	16.6667	5.66667	2.33333	3.78788	1.39394	2.59091
2729	JM_3054	TT	7	7	ANW	Neutral	Without	A	24H Cort	210518	2B1	826	838	843	858	220518	851	0.223	31.5	2018-06-08	0.089	208.9	24.8	5.63326	11.7727	2.15152	6.10606	4.71212	5.40909
2730	JM_3053	RD	3	7	NAP	Acid	Predator	A	24H Cort	190518	1D3	1148	1159	1204	1219	200518	1137	0.248	33	2018-06-09	0.091	226.4	0.481	5.97099	15.197	6.60606	6.16667	7.86364	7.01515
2883	JM_3083	TT	2	7	AAW	Acid	Without	B	8H Cort	210518	1B1	823	836	841	856	210518	1646	0.382	33	2018-06-06	0.09	342.7	5.17	9.13867	15.3333	5.69697	8.54545	6.06061	7.30303
2894	JM_3001	RD	4	7	NAW	Acid	Without	A	24H Cort	19-05-181	3A4	858	914	919	935	200518	908	0.171	32.5	2018-06-09	0.084	235.2	1.49	6.72	13.697	12.4848	7.80303	5.25758	6.5303
2810	JM_3022	RD	4	7	NNP	Neutral	Predator	A	24H Cort	2018-05-19	1A1	848	906	911	927	200518	853	0.134	30	2018-06-07	0.09	412.1	18.2	10.9893	12.3485	5.04545	4.07576	7.90909	5.99242
2851	JM_3007	RD	7	7	NNP	Neutral	Predator	A	24H Cort	2018-05-19	3D4	859	914	919	934	200518	1209	0.236	32.5	2018-06-08	0.094	295.2	36.6	7.53702	18.4091	10.3636	4.92424	12.9848	8.95455
2708	JM_3061	TT	5	7	ANW	Neutral	Without	A	24H Cort	210518	2D4	1118	1128	1133	1148	220518	1142	0.312	32.5	2018-06-08	0.089	738.6	5.73	19.9173	6.60606	1.74242	4.80303	1.74242	3.27273
2783	JM_3116	RD	4	7	NAP	Acid	Predator	B	8H Cort	190518	1B1	848	906	911	927	190518	1723	0.205	31	2018-06-07	0.087	365.3	11.4	10.0772	0.151515	3.19697	0.30303	0.287879	0.295455
2699	JM_3142	RD	9	7	NAW	Acid	Without	C	8H Cort	190518	2A2	1150	1203	1208	1223	190518	2012	0.143	31	2018-06-06	0.089	440.6	1.77	11.8813	7.22727	8.83333	4.31818	3.10606	3.71212
2838	JM_3101	TT	3	7	ANW	Neutral	Without	B	8H Cort	210518	3D4	819	829	834	849	210518	1734	0.226	30	2018-06-06	0.087	442.6	3.63	12.2097	9.86364	9.18182	5.42424	4.71212	5.06818
2771	JM_3035	TT	4	7	AAW	Acid	Without	A	24H Cort	2019-05-21	1B3	824	836	841	856	220518	818	0.314	32	2018-06-08	0.091	1183	12.1	31.2	14.5455	4.81818	10.1818	4.92424	7.55303
2787	JM_3030	TT	9	7	AAW	Acid	Without	A	24H Cort	2019-05-20	1A2	1111	1125	1130	1145	220518	1140	0.331	32	2018-06-13	0.09	805.5	4.63	21.48	16.5152	3.31818	4.51515	13.1818	8.84848
2856	JM_3095	RD	5	7	NAP	Acid	Predator	B	8H Cort	190518	2D2	853	907	912	927	190518	1827	0.242	31.5	2018-06-06	0.093	208.1	23.9	5.37032	9.86364	1.9697	6.31818	4.27273	5.29545
2881	JM_3084	TT	5	7	ANP	Neutral	Predator	B	8H Cort	210518	2A3	813	838	843	858	210518	1731	0.267	31.5	2018-06-06	0.084	591.6	10.2	16.9029	20.4242	5.13636	7.06061	16.7879	11.9242
2817	JM_3019	TT	7	7	AAP	Acid	Predator	A	24H Cort	2018-05-22	1D1	823	836	841	856	220518	843	0.273	31.5	2018-06-08	0.085	373.4	2.39	10.5431	1.77273	0	1.90909	0	0.954545
2846	JM_3009	TT	5	7	AAW	Acid	Without	A	24H Cort	2018-05-21	2C2	1116	1128	1133	1148	220518	1145	0.314	32	2018-06-09	0.091	315.9	1.74	8.33143	7.5303	3.98485	7.01515	2.13636	4.57576
2719	JM_3057	RD	7	7	NAW	Acid	Without	A	24H Cort	190518	2B3	853	907	912	927	200518	846	0.16	31	2018-06-08	0.09	268	6.8	7.14667	7.42424	5.42424	4.16667	4.9697	4.56818
2760	JM_3126	RD	10	7	NNW	Neutral	Without	B	8H Cort	190518	1C2	849	906	911	927	190518	1742	0.086	30	2018-06-07	0.09	224.3	9.94	5.98133	13.3636	15.4091	8.89394	7.75758	8.32576
2670	JM_3149	RD	2	7	NAW	Acid	Without	B	8H Cort	190518	1D4	850	906	911	927	190518	1713	0.171	31	2018-06-07	0.087	372.8	13	10.2841	6.74242	7.01515	2.9697	5.5	4.23485
2679	JM_3070	RD	2	7	NNP	Neutral	Predator	A	24H Cort	190518	1B2	1147	1159	1204	1219	200518	1200	0.202	32	2018-06-09	0.086	199.9	8.31	5.5786	14.7121	9.89394	7.33333	11.4242	9.37879
2814	JM_3020	TT	6	7	AAW	Acid	Without	A	24H Cort	2018-05-21	2D3	1117	1128	1133	1148	220518	1130	0.256	31	2018-06-13	0.089	867.6	10.5	23.396	8.68182	5.71212	6.57576	4.51515	5.54545
2794	JM_3114	RD	9	7	NAP	Acid	Predator	B	8H Cort	190518	1A3	849	906	911	927	190518	1840	0.124	30.5	2018-06-07	0.084	199.1	5.43	5.68857	7.37879	0.030303	0	0.424242	0.212121
2709	JM_3138	RD	1	7	NNP	Neutral	Predator	B	8H Cort	190518	1D3	850	906	911	927	190518	1754	0.109	29.5	2018-06-07	0.087	256.7	4.68	7.08138	11.1667	16.4242	7.84848	6.42424	7.13636
2865	JM_3092	TT	2	7	ANP	Neutral	Predator	B	8H Cort	210518	1A1	822	836	841	856	210518	1706	0.232	31.5	2018-06-07	0.089	282.8	16.5	7.62607	9.30303	12.6818	11.4848	0.545455	6.01515
2671	JM_3148	TT	7	7	AAW	Acid	Without	C	8H Cort	210518	2B4	814	838	843	858	210518	1649	0.14	30	2018-06-06	0.082	282.9	14.4	8.28	3.30303	0	0.515152	3.75758	2.13636
2662	JM_3153	TT	6	7	AAW	Acid	Without	B	8H Cort	210518	2C1	1115	1128	1133	1148	210518	1849	0.255	31.5	2018-06-07	0.083	249.3	N/A	7.20867	10.6364	3.15152	11.5455	2.42424	6.98485
2750	JM_3128	RD	1	7	NAW	Acid	Without	B	8H Cort	190518	2B3	1151	1203	1208	1223	190518	2018	0.185	31.5	2018-06-06	0.083	380.6	5.07	11.0053	14.8939	12.3485	11.2727	8.9697	10.1212
2773	JM_3123	RD	7	7	NNP	Neutral	Predator	C	8H Cort	190518	1C1	848	906	911	927	190518	1703	0.232	31.5	2018-06-06	0.084	305.8	3.19	8.73714	12.697	6.45455	10.8788	6.63636	8.75758
2781	JM_3118	TT	2	7	ANW	Neutral	Without	B	8H Cort	210518	2B2	1116	1128	1133	1148	210518	1922	0.182	30	2018-06-06	0.094	213.9	27.5	5.46128	6.15152	3.84848	4.98485	3.59091	4.28788
2649	JM_3077	RD	1	7	NAW	Acid	Without	A	24H Cort	190518	2D4	1152	1203	1208	1223	200518	1149	0.19	31.5	2018-06-07	0.091	449.9	10.9	11.8655	12.5152	12.7424	10.2273	7.30303	8.76515
2892	JM_3080	TT	1	7	AAW	Acid	Without	B	8H Cort	210518	3A4	818	829	834	849	210518	1627	0.2	30.5	2018-06-06	0.087	336.4	17.7	9.28	8.22727	22.8788	9.25758	2.40909	5.83333
2776	JM_3121	TT	4	7	AAW	Acid	Without	B	8H Cort	210518	2C3	1117	1128	1133	1148	210518	1910	0.261	31	2018-06-07	0.094	178.6	5.04	4.56	10.1061	6.5	8.15152	6.33333	7.24242
2874	JM_3088	RD	6	7	NAP	Acid	Predator	B	8H Cort	190518	2C4	855	907	912	927	190518	1846	0.219	31	2018-06-06	0.083	530	1.99	15.3253	9.10606	4.90909	8.04545	5.04545	6.54545
2857	JM_3005	RD	7	7	NAW	Acid	Without	B	24H Cort	2018-05-19	1A4	1148	1159	1204	1219	200518	1203	0.183	31.5	2018-06-07	0.092	253.5	1.28	6.61304	14.7121	13.7727	12.5909	9.39394	10.9924
2668	JM_3151	TT	10	7	ANW	Neutral	Without	B	8H Cort	210518	3D3	817	829	834	849	210518	1656	0.131	28.5	2018-06-06	0.086	307.2	1.52	8.57302	13.4545	6.36364	7.07576	13.1212	10.0985
2740	JM_3130	TT	3	7	ANP	Neutral	Predator	B	8H Cort	210518	2B1	1115	1128	1133	1148	210518	1925	0.239	31	2018-06-07	0.086	269.1	18.9	7.50977	19.7576	18.9091	15.2879	14.4697	14.8788
2734	JM_3052	TT	10	7	AAP	Acid	Predator	A	24H Cort	210518	2A1	826	838	843	858	220518	811	0.282	32	2018-06-08	0.093	395.9	11.2	10.2168	9.87879	3.27273	4.93939	10.4545	7.69697
2887	JM_3081	RD	5	7	NNW	Neutral	Without	B	8H Cort	190518	3A2	904	914	919	934	190518	1737	0.103	29.5	2018-06-06	0.086	173.2	0.704	4.83349	7.37879	6.07576	6.18182	5.34848	5.76515
2705	JM_3063	RD	3	7	NAW	Acid	Without	A	24H Cort	190518	2C1	1149	1203	1208	1223	200518	1152	0.177	32	2018-06-08	0.088	299.9	0.891	8.17909	12.4242	8.68182	9.68182	9.77273	9.72727
2832	JM_3102	RD	3	7	NAP	Acid	Predator	B	8H Cort	190518	1B3	849	906	911	927	190518	1717	0.189	32	2018-06-06	0.087	294.5	1.26	8.12414	11.3182	4.74242	6.59091	11.4394	9.01515
2751	JM_3127	TT	9	7	ANW	Neutral	Without	C	8H Cort	210518	2C4	1118	1123	1133	1148	210518	1858	0.233	31	2018-06-07	0.091	247.9	2.74	6.53802	8.37879	3.28788	6.89394	6.56061	6.72727
2742	JM_3048	TT	9	7	ANW	Neutral	Without	A	24H Cort	210518	2D1	1115	1128	1133	1148	220518	1106	0.342	31	2018-06-08	0.091	228	0.205	6.01319	6.48485	7.87879	4.21212	6.21212	5.21212
2660	JM_3074	RD	5	7	NAW	Acid	Without	A	24H Cort	190518	2A1	1149	1203	1208	1223	200518	1206	0.13	31	2018-06-08	0.09	270.2	0.0628	7.20533	3.74242	3.01515	3.65152	2.43939	3.04545
2656	JM_3075	RD	4	7	NNW	Neutral	Without	A	24H Cort	190518	3C3	858	914	919	934	200518	928	0.213	32	2018-06-13	0.084	323.5	5.33	9.24286	22.1061	10.5758	24.697	11.9394	18.3182
2853	JM_3096	RD	6	7	NNW	Neutral	Without	B	8H Cort	190518	3D1	856	914	919	934	190518	1834	0.289	33	2018-06-07	0.094	271.3	7.01	6.92681	22.1515	14.2576	18.803	17.9848	18.3939
2706	JM_3139	RD	5	7	NNP	Neutral	Predator	B	8H Cort	190518	1A1	1146	1159	1204	1219	190518	1941	0.205	32	2018-06-06	0.081	365.9	9.18	10.8415	9.68182	5	5.9697	10.2121	8.09091
2645	JM_3079	TT	9	7	AAP	Acid	Predator	A	24H Cort	210518	1D4	826	836	841	856	220518	859	0.34	31.5	2018-06-07	0.089	244.2	13.4	6.58517	9.86364	8.4697	10.9545	5.72727	8.34091
2845	JM_3099	RD	4	7	NAW	Acid	Without	B	8H Cort	190518	2B3	858	914	919	934	190518	1733	0.133	30.5	2018-06-06	0.083	283.7	10.6	8.20337	8.43939	3.45455	9.27273	5.15152	7.21212
2736	JM_3131	RD	6	7	NNP	Neutral	Predator	B	8H Cort	190518	2C2	1150	1203	1208	1223	190518	1227	0.145	31	2018-06-07	0.087	567.9	12.1	15.6662	10.9848	14.9091	5.16667	13.8939	9.5303
2722	JM_3055	RD	9	7	NAW	Acid	Without	A	24H Cort	190518	3C4	859	914	919	934	200518	925	0.16	31	2018-06-07	0.085	124	10.5	3.50118	11.9091	8.60606	5.45455	15.2121	10.3333
2796	JM_3113	RD	9	7	NAP	Acid	Predator	C	8H Cort	190518	1D1	848	906	911	927	190518	1831	0.17	31	2018-06-07	0.085	396.5	1.89	11.1953	7.25758	2.40909	7.77273	5.10606	6.43939
2876	JM_3086	TT	9	7	AAP	Acid	Predator	C	8H Cort	210518	1C3	825	836	841	856	210518	1638	0.312	31	2018-06-06	0.085	584.5	5.19	16.5035	15.5758	14.3182	11.9394	16.9242	14.4318
2674	JM_3073	RD	6	7	NNW	Neutral	Without	A	24H Cort	190518	2D3	1151	1203	1208	1223	200518	1134	0.2	31	2018-06-08	0.088	240.7	28.1	6.56455	6.68182	6.92424	6.37879	6.01515	6.19697
2715	JM_3059	TT	4	7	ANP	Neutral	Predator	A	24H Cort	210518	3C2	816	829	834	849	220518	834	0.203	30	2018-06-07	0.085	881.4	7.2	24.8866	13.5152	17.2273	23.9091	2.01515	12.9621
2867	JM_3002	RD	10	7	NAP	Acid	Predator	A	24H Cort	2018-05-19	1C3	1148	1159	1204	1219	200518	1221	0.109	30.5	2018-06-13	0.084	378.9	3.05	10.8257	1.16667	0.272727	0.378788	1.39394	0.886364
2676	JM_3147	RD	1	7	NNW	Neutral	Without	B	8H Cort	190518	2B4	855	907	912	927	190518	1818	0.213	32	2018-06-06	0.087	639.4	8.64	17.6386	6.21212	5.92424	6.4697	5.60606	6.03788
2843	JM_3011	RD	2	7	NAW	Acid	Without	A	24H Cort	2018-05-19	1D4	1149	1159	1204	1219	200518	1215	0.149	31.5	2018-06-08	0.09	364.9	14.7	9.73067	9.93939	8.4697	12.803	7.06061	9.93182
2737	JM_3051	RD	9	7	NNP	Neutral	Predator	A	24H Cort	190518	2A4	1152	1203	1208	1223	200518	1141	0.009	25.5	2018-06-08	0.061	37.21	81.2	1.464	0	0	0	0	0
2818	JM_3106	RD	9	7	NNW	Neutral	Without	C	8H Cort	190518	3B2	857	914	919	934	190518	2003	0.01	25.5	2018-06-06	0.021	111.2	17.8	12.7086	0	0	0	0	0
2809	JM_3023	RD	2	7	NAP	Acid	Predator	A	24H Cort	2018-05-19	2A3	1151	1203	1208	1223	200518	1230	0.224	32	2018-06-09	0.09	210.1	16.3	5.60267	4.83333	1.48485	2.37879	7.43939	4.90909
2762	JM_3039	TT	7	7	AAW	Acid	Without	B	24H Cort	210518	1C2	1112	1125	1130	1145	220518	1113	0.325	31.5	2018-06-09	0.094	318.4	6.11	8.12936	5.19697	0	10.5909	0	5.29545
2755	JM_3041	TT	10	7	ANP	Neutral	Predator	A	24H Cort	210518	1B2	823	836	841	856	220518	830	0.242	31.5	2018-06-08	0.089	208	1.61	5.60899	12	12.1212	24.5152	0	12.2576
2830	JM_3016	TT	10	7	ANW	Neutral	Without	A	24H Cort	2018-05-21	2B3	1117	1128	1133	1148	220518	1135	0.427	33	2018-06-09	0.084	220.7	6.81	6.30571	4.30303	3.78788	3.25758	5.56061	4.40909
2663	JM_3152	TT	6	7	ANW	Neutral	Without	B	8H Cort	210518	3A2	816	829	834	849	210518	1716	0.178	30.5	2018-06-06	0.093	420.5	9.51	10.8516	1.83333	6.19697	1.39394	2.37879	1.88636
2872	JM_3090	TT	3	7	AAW	Acid	Without	B	8H Cort	210518	2D1	827	838	843	858	210518	1624	0.214	31	2018-06-07	0.083	404	22.4	11.6819	0	0.848485	0.848485	1.21212	1.0303
2754	JM_3042	TT	2	7	ANW	Neutral	Without	A	24H Cort	210518	1C3	1113	1125	1130	1145	22058	1122	0.448	33	2018-06-08	0.088	267.1	0.378	7.28455	9.12121	5.71212	8.01515	10.7879	9.40152
2852	JM_3097	TT	4	7	ANP	Neutral	Predator	B	8H Cort	210518	1A2	823	836	841	856	210518	1632	0.421	33	2018-06-07	0.085	152.9	13.3	4.31718	14.2576	18.8636	13.7576	16.2424	15
2745	JM_3045	RD	5	7	NNW	Neutral	Without	A	24H Cort	190518	2C4	1152	1203	1208	1223	200518	1122	0.17	31.5	2018-06-08	0.086	134.6	5.61	3.75628	10.5909	4.21212	14.5	7.80303	11.1515
2659	JM_3154	RD	4	7	NNP	Neutral	Predator	B	8H Cort	190518	2D3	853	907	912	927	190518	1843	0.214	31	2018-06-06	0.091	156.3	0.141	4.1222	8.43939	0	4.74242	13.1667	8.95455
2669	JM_3150	RD	10	7	NAW	Acid	Without	B	8H Cort	190518	3D3	858	914	919	934	190518	1659	0.053	30	2018-06-06	0.073	115.9	5.65	3.81041	8.9697	10.2727	6.16667	12.9394	9.55303
2816	JM_3107	RD	3	7	NAW	Acid	Without	B	8H Cort	190518	2B2	1150	1203	1208	1223	190518	2022	0.245	33	2018-06-07	0.088	315.6	7.89	8.60727	10.8788	7.89394	13.3939	9.78788	11.5909
2848	JM_3098	RD	1	7	NAP	Acid	Predator	B	8H Cort	190518	1C2	1147	1159	1204	1219	190518	1955	0.16	31	2018-06-06	0.095	509.6	9.11	12.8741	19.0909	3.42424	14.2424	27.6667	20.9545
2693	JM_3067	RD	10	7	NNP	Neutral	Predator	A	24H Cort	190518	1B4	850	906	911	927	200518	849	0.09	29.5	2018-06-09	0.083	279.3	9.94	8.07614	11.2121	6.71212	11.9091	13.6515	12.7803
2780	JM_3119	RD	4	7	NNW	Neutral	Without	B	8H Cort	190518	2D4	855	907	912	927	190518	1709	0.208	32	2018-06-07	0.088	142.6	7.7	3.88909	5.15152	5.40909	6.27273	5.87879	6.07576
2815	JM_3108	TT	10	7	AAP	Acid	Predator	B	8H Cort	210518	1B2	1111	1125	1130	1145	210518	1907	0.308	31	2018-06-07	0.089	731.5	3.94	19.7258	3.45455	7.56061	8.16667	0	4.08333
2652	JM_3076	RD	5	7	NNP	Neutral	Predator	A	24H Cort	190518	2D2	1150	1203	1208	1223	200518	1126	0.156	31.5	2018-06-08	0.086	317	1.24	8.84651	7.95455	7.27273	8.24242	10.9848	9.61364
2774	JM_3034	TT	7	7	ANW	Neutral	Without	B	24H Cort	2019-05-21	3D3	817	829	834	849	220518	837	0.412	33	2018-06-07	0.093	240.8	6.98	6.21419	17.1818	13.5455	20.6667	21.2727	20.9697
2733	JM_3133	RD	6	7	NAW	Acid	Without	B	8H Cort	190518	2C2	853	907	912	927	190518	2015	0.228	32	2018-06-06	0.09	170	9.14	4.53333	4.75758	4.66667	8.72727	3.01515	5.87121
2844	JM_3010	RD	7	7	NNP	Neutral	Predator	B	24H Cort	2018-05-19	1C4	1148	1159	1204	1219	200518	1227	0.199	32	2018-06-07	0.083	374.4	18.4	10.826	3.10606	0	5.07576	3.56061	4.31818
2696	JM_3066	RD	6	7	NAW	Acid	Without	A	24H Cort	190518	2D1	852	906	912	927	200518	842	0.146	30.5	2018-06-07	0.085	247.7	3.53	6.99388	6.4697	20.5606	8.48485	9.66667	9.07576
2868	JM_3091	RD	10	7	NNP	Neutral	Predator	B	8H Cort	190518	3C1	856	914	919	934	190518	1849	0.153	30	2018-06-06	0.081	242.1	1.43	7.17333	8.5303	16.8485	13.8788	10.3788	12.1288
2847	JM_3008	RD	3	7	NNW	Neutral	Without	A	24H Cort	2018-05-19	1D2	1147	1159	1204	1219	200518	1224	0.262	33	2018-06-13	0.09	577.6	8	15.4027	15.4091	21.2424	22.0909	23.1667	22.6288
2687	JM_3144	RD	2	7	NNW	Neutral	Without	B	8H Cort	190518	1C1	1146	1159	1204	1219	190518	1950	0.155	31	2018-06-07	0.09	270.6	4.68	7.216	13.6364	17.5455	22.0909	18.1515	20.1212
2793	JM_3027	TT	6	7	ANP	Neutral	Predator	A	24H Cort	2019-05-21	1D3	1113	1125	1130	1145	220518	1109	0.332	32	2018-06-08	0.087	356.5	4.95	9.83448	9.24242	27.9242	9.95455	18.0152	13.9848
2801	JM_3111	RD	9	7	NNW	Neutral	Without	B	8H Cort	190518	1A2	1147	1159	1204	1219	190518	1947	0.178	29.5	2018-06-06	0.083	198.6	15.2	5.74265	7.83333	12.6364	12.5303	11.2273	11.8788
2714	JM_3136	TT	6	7	ANP	Neutral	Predator	B	8H Cort	210518	1B3	1113	1125	1130	1145	210518	1846	0.26	31	2018-06-06	0.092	189.9	N/A	4.95391	2.56061	5.92424	5.54545	3.28788	4.41667
2757	JM_3040	RD	5	7	NAP	Acid	Predator	A	24H Cort	190518	2C3	1151	1203	1208	1223	200518	1233	0.116	30	2018-06-08	0.09	172.4	2.65	4.59733	7.81818	11.1818	17.5758	9.92424	13.75
2753	JM_3043	TT	2	7	ANP	Neutral	Predator	A	24H Cort	210518	2B3	813	838	843	858	220518	846	0.389	32	2018-06-09	0.093	1070	1.25	27.6129	6.84848	2.77273	16.3939	7.72727	12.0606
2767	JM_3036	TT	3	7	ANP	Neutral	Predator	A	24H Cort	2018-05-21	1A3	824	836	841	856	220518	802	0.214	30.5	2018-06-08	0.086	276.8	2.94	7.72465	6.0303	15.6818	10.9394	10.303	10.6212
2854	JM_3006	RD	2	7	NNW	Neutral	Without	A	24H Cort	2018-05-19	2B1	1149	1203	1208	1223	200518	855	0.195	32	2018-06-08	0.087	316.4	9.66	8.72828	8.28788	12.4848	11.2121	18.1364	14.6742
2800	JM_3112	RD	2	7	NNP	Neutral	Predator	B	8H Cort	190518	3D2	857	914	919	934	190518	1937	0.099	29.5	2018-06-07	0.091	179	15.6	4.72088	7.45455	30.1061	14.9242	11.6364	13.2803
2747	JM_3129	RD	3	7	NNW	Neutral	Without	B	8H Cort	190518	1D2	849	906	911	927	190518	1802	0.25	32	2018-06-06	0.081	331	0.351	9.80741	14	15.7727	25.3485	25.0152	25.1818
2840	JM_3012	TT	7	7	AAW	Acid	Without	A	24H Cort	2018-05-21	1B1	1110	1125	1130	1145	220518	1117	0.324	32.5	2018-06-08	0.091	542.4	3.19	14.3051	0	0.424242	3.62121	0	1.81061
2701	JM_3140	RD	3	7	NNP	Neutral	Predator	B	8H Cort	190518	2A1	851	907	912	927	190518	1812	0.2	31	2018-06-07	0.093	387.8	25.9	10.0077	10.0758	12.1212	19.6364	17.5455	18.5909
2765	JM_3037	TT	4	7	AAP	Acid	Predator	A	24H Cort	2018-05-21	1C4	1114	1125	1130	1145	220518	1125	0.206	30	2018-06-08	0.087	449.4	3.77	12.3972	7.33333	16.3333	20.1061	7.43939	13.7727
2795	JM_3026	TT	5	7	ANP	Neutral	Predator	A	24H Cort	2018-05-21	1C2	824	836	841	856	220518	824	0.323	33	2018-06-08	0.083	522.5	6.69	15.1084	6.19697	17.5758	6.4697	17.2424	11.8561
2823	JM_3105	TT	7	7	ANW	Neutral	Without	C	8H Cort	210518	3A3	817	829	834	849	210518	1711	0.281	31.5	2018-06-07	0.086	201.1	4.56	5.61209	3.5303	2.83333	5.62121	8.54545	7.08333
2826	JM_3104	RD	7	7	NAW	Acid	Without	C	8H Cort	190518	1D1	1146	1159	1204	1219	190518	1952	0.193	31.5	2018-06-06	0.09	321.4	19.4	8.57067	12.0606	24.803	28.6667	19.9091	24.2879
2744	JM_3046	RD	4	7	NAP	Acid	Predator	A	24H Cort	190518	1A4	850	906	911	927	200518	858	0.182	32	2018-06-09	0.09	118.9	0.85	3.17067	4.93939	26.2121	14.4394	5.78788	10.1136
2739	JM_3049	TT	7	7	ANP	Neutral	Predator	A	24H Cort	210518	2A4	1118	1128	1133	1148	220518	1128	0.158	30	2018-06-07	0.093	339.9	11.5	8.77161	7.36364	3.57576	14.697	15.4848	15.0909
2777	JM_3120	RD	5	7	NAW	Acid	Without	B	8H Cort	190518	3C2	857	914	919	934	190518	1859	0.163	32	2018-06-06	0.095	326.9	2.02	8.25853	3.42424	6	3.86364	10.197	7.0303
2837	JM_3014	RD	10	7	NNW	Neutral	Without	A	24H Cort	2018-05-19	1C4	850	906	911	927	200518	833	0.178	31	2018-06-09	0.089	337.2	10.2	9.09303	11.2576	14.4242	18.9545	27.6818	23.3182
2839	JM_3013	RD	3	7	NNP	Neutral	Predator	A	24H Cort	2018-05-19	1B2	849	906	911	927	200518	839	0.206	32	2018-06-07	0.085	197.8	8.58	5.58494	4.71212	6.4697	6.28788	13.6515	9.9697
2784	JM_3033	TT	1	7	ANW	Neutral	Without	A	24H Cort	2019-05-21	3A1	815	829	834	849	220518	806	0.259	33	2018-06-09	0.086	251.4	13.3	7.01581	5.13636	5.98485	11.3485	10.4545	10.9015
2743	JM_3047	RD	1	7	NNW	Neutral	Without	A	24H Cort	190518	2A2	852	907	912	927	200518	902	0.22	32.5	2018-06-08	0.089	175.1	9.57	4.7218	10.0758	9.68182	27.4091	15.7576	21.5833
2791	JM_3029	RD	1	7	NNP	Neutral	Predator	A	24H Cort	2019-05-19	1A3	1147	1159	1204	1219	200518	1212	0.165	31	2018-06-08	0.084	498.9	2.99	14.2543	4.48485	13.5303	8.01515	11.9091	9.96212
2685	JM_3145	RD	9	7	NAW	Acid	Without	B	8H Cort	190518	1B3	1148	1159	1204	1219	190518	2008	0.127	30	2018-06-07	0.083	373.3	14.2	10.7942	3.87879	17.9242	11.8182	5.5303	8.67424
2682	JM_3146	TT	5	7	AAP	Acid	Predator	B	8H Cort	210518	3D1	816	829	834	849	210518	1659	0.306	33	2018-06-07	0.085	669.4	10.5	18.9007	5.95455	15.5606	15.5455	11.1667	13.3561
2658	JM_3155	RD	9	7	NNP	Neutral	Predator	B	8H Cort	190518	3A3	858	914	919	934	190518	1853	0.124	30	NA	NA	261	10.5	NA	2.74242	5.43939	7.45455	5.39394	6.42424
2721	JM_3056	RD	7	7	NNW	Neutral	Without	B	24H Cort	190518	2A3	853	907	912	927	200518	922	0.169	31	2018-06-09	0.09	407.7	9.12	10.872	5.63636	7.25758	12.3182	14.9091	13.6136
2863	JM_3093	RD	2	7	NAP	Acid	Predator	B	8H Cort	190518	2D1	1150	1203	1208	1223	190518	1957	0.228	31.5	2018-06-06	0.087	510.1	0.825	14.0717	3.31818	1.33333	6.25758	10.0606	8.15909
2769	JM_3124	RD	7	7	NNW	Neutral	Without	C	8H Cort	190518	1C3	850	906	911	927	190518	1730	0.226	32	2018-06-07	0.091	287.3	7.63	7.57714	12.2121	21.4848	32.8485	27.4697	30.1591
2897	JM_3000	TT	1	7	AAW	Acid	Without	A	24H Cort	2018-05-21	2C1	827	838	843	858	220518	808	0.282	31.5	2018-06-09	0.091	238.6	10.1	6.29275	7.30303	11.2121	1.59091	35.0909	18.3409
2798	JM_3025	RD	1	7	NAP	Acid	Predator	A	24H Cort	2018-05-19	1B1	1146	1159	1204	1219	200518	1218	0.19	31.5	2018-06-08	0.086	199.4	3.64	5.56465	4.01515	5.06061	11.7273	8.65152	10.1894
2654	JM_3158	TT	7	7	AAP	Acid	Predator	C	8H Cort	210518	3C4	818	829	834	849	210518	1728	0.262	31	2018-06-06	0.089	567.8	16.5	15.3115	5.56061	40.8939	28.3788	0	14.1894
2657	JM_3156	TT	9	7	ANP	Neutral	Predator	C	8H Cort	210518	1B4	825	836	841	856	210518	1723	0.282	31	2018-06-07	0.083	280	18	8.09639	3.43939	9.30303	14.5909	3.31818	8.95455
2803	JM_3024	TT	5	7	AAP	Acid	Predator	A	24H Cort	2018-05-21	1A1	1110	1125	1130	1145	220518	1137	0.241	31.5	2018-06-08	0.095	438.8	5.72	11.0855	5.37879	7.0303	5.75758	24.1061	14.9318
2829	JM_3103	TT	4	7	ANW	Neutral	Without	B	8H Cort	210518	2A2	1116	1128	1133	1148	210518	1914	0.275	31.5	2018-06-06	0.091	125.6	11.8	3.31253	2.10606	8.06061	9.77273	2.09091	5.93182
2873	JM_3089	TT	1	7	ANP	Neutral	Predator	B	8H Cort	210518	2A4	814	838	843	858	210518	1709	0.271	31.5	2018-06-06	0.089	408.3	2.85	11.0103	4.10606	0.606061	22.1364	1.4697	11.803
2680	JM_3069	TT	4	7	ANW	Neutral	Without	A	24H Cort	210518	1B4	1114	1125	1130	1145	220518	1111	0.11	29	2018-06-07	0.087	283.9	16.4	7.83172	3.66667	10.8636	11.8182	10.7273	11.2727
2675	JM_3072	RD	7	7	NNW	Neutral	Without	A	24H Cort	190518	2C3	853	907	912	927	200518	916	0.157	30	2018-06-09	0.084	489.3	1.44	13.98	3.16667	7.48485	12.2121	7.30303	9.75758
2642	JM_3159	RD	7	7	NAP	Acid	Predator	C	8H Cort	190518	3B4	858	914	919	834	190518	1824	0.16	30	2018-06-07	0.085	617.2	12.3	17.4268	7.75758	0.0454545	12.3788	42.9545	27.6667
2712	JM_3137	TT	7	7	ANP	Neutral	Predator	C	8H Cort	210518	3B4	818	829	834	849	210518	1737	0.28	32	2018-06-06	0.088	458.2	2.95	12.4964	2.28788	0	15.8182	1.39394	8.60606
2763	JM_3038	TT	1	7	ANP	Neutral	Predator	A	24H Cort	210518	3B1	815	829	834	849	220518	757	0.263	31	2018-06-07	0.084	219.5	21.5	6.27143	6.63636	10.197	39.6061	15.7273	27.6667
2713	JM_3060	RD	9	7	NNW	Neutral	Without	A	24H Cort	190518	2C1	852	907	912	927	200518	914	0.01	26	2018-06-07	0.014	64.67	15.8	11.0863	0.727273	0.181818	0.348485	0	0.174242
2820	JM_3017	TT	3	7	ANW	Neutral	Without	A	24H Cort	2018-05-21	2A1	1115	1128	1133	1148	220518	1119	0.289	31.5	2018-06-07	0.091	392.2	33.6	10.3437	0	6.48485	1.18182	7.86364	4.52273
2766	JM_3125	RD	9	7	NNP	Neutral	Predator	C	8H Cort	2018-05-19	3A1	856	914	919	934	190518	1855	0.128	29.5	2018-06-06	0.085	268.6	4.75	7.584	2.81818	7.43939	9.62121	17.5152	13.5682
2835	JM_3015	TT	9	7	ANP	Neutral	Predator	A	24H Cort	2018-05-21	3C1	816	829	834	849	220518	856	0.345	32	2018-06-09	0.089	793.8	1.65	21.4058	2.16667	0.878788	6.62121	14.6364	10.6288
2878	JM_3085	TT	5	7	AAW	Acid	Without	B	8H Cort	210518	1A3	1112	1125	1130	1145	210518	1919	0.18	31	2018-06-06	0.087	477	6.03	13.1586	1.62121	0.0151515	8.34848	10.6818	9.51515
2707	JM_3062	TT	3	7	AAP	Acid	Predator	A	24H Cort	210518	1D2	1112	1125	1130	1145	220518	1101	0.281	31.5	2018-06-09	0.087	527.4	8.62	14.549	2.33333	21.6515	6.51515	35.3939	20.9545
2697	JM_3143	TT	9	7	AAW	Acid	Without	B	8H Cort	210518	2D2	1117	1128	1133	1148	210518	1933	0.17	29.5	2018-06-06	0.09	447.5	8.61	11.9333	0	0.909091	3.42424	15.9697	9.69697
2700	JM_3141	TT	9	7	ANP	Neutral	Predator	B	8H Cort	210518	3B3	817	829	834	849	210518	1713	0.286	31.5	2018-06-06	0.088	458.2	17.5	12.4964	1.36364	0.409091	16.2273	23.2424	19.7348
2678	JM_3071	TT	6	7	AAP	Acid	Predator	A	24H Cort	210518	1D3	825	836	841	856	220518	840	0.265	31.5	2018-06-13	0.089	607.4	0.89	16.3793	7.34848	0	0.0151515	0	0.00757576

## Sheet: Column_readme
ID_Number																														AvrgAll	AvrgPost
Random number assigned to each tadpole
Lab_Number
Number assigned to each tadpole as continuation of previous work (Mausbach)
Population
Which population the tadpoles came from (RD, TT)
Family
Which clutch the tadpole came from. 10 clutches were taken from each population
pH_treatment
pH tadpoles were raised in prior to behavioral assays. 7 = neutral pH.
Treatment_Behaviour_Analysis
Behavior_pH
pH that tadpoles were exposed to during behavioural experiments (7 = pH 7, and 4 = pH 4.2)
Behavior_Pred
Predator cue treatment that tadpoles were exposed to during behavioural experiment. (Predator = Predator Cue exposure, Without = Control cue exposure)
Replicate
Replicate from each population used for each exosure treatment (A,B,C)
Sampling
Designated time after behavioural experiment to snap freeze tadpoles for CORT extraction (8H = 8 hours after, 24H = 24 hours after)
Behavior_Date
Date behavioural experiment was performed (DDMMYY)
Position
Position on 4x4 grid under camera during behavioural experiment. (1st number = which camera was used, Letter = column location in grid, 2nd number = row location in grid)
Time_Put
Time of day when tadpole was placed under camera for behavioural experiment
Time_Camera
Time of day when video camera was turned on for behavioural experiment
Time_Cue
Time of day when predator or control cue was added to behavioural experiment
Time_End
Time of day when recording was finished for behavioural experiment
Cryo_Date
Date when individual was snap frozen for CORT extraction (MMDDYY)
Cryo_Time
Time of day when individual was snap frozen for CORT extraction
Cryo_Weight
Weight of individual before being snap frozen for CORT extraction (grams)
Stage
Gosner stage of individual at the time of snap feeezing for CORT extraction
Extraction_Date
Date when extraction was performed for CORT analysis (MMDDYY)
Extraction_Weight
Weight of homogenized tissue sample used for CORT extraction (grams)
Average_Concentration
Results of CORT analysis from SpectraMax 190 plate reader (picograms/milliliter)
PerCV
Percentage of variance between duplicate samples in hormone wells used for CORT analysis
Hormone_Adjusted
Mean results of Average_Concentration, adjusted by interpolation to an automatically calculated standard curve provided by manufacturer. Available upon request. (pg/ml)
avg_dist
Average distance (in pixels) that the tadpole moved during the Pre time period
total_dist
Total distance (in pixels) that the tadpole moved during the Pre time period
percent_motion
Percentage of time that tadpole was in motion (tiime in motion divided by total time in motion) during the Pre time period
Percentage Motion Post 1
Percentage of time tadpole was in motion (time in motion divided by total time) during the Post 1 time period
Percentage Motion Post 2
Percentage of time in motion (time moved divided by total time) during the Post 2 time period
Percentage Motion Post 3
Percentage of time in motion (time moved divided by total time) during the combined Post2 & Post 3 (Post 23) time period
Percentage Motion Post 2,3 Average
Percentage of time in motion (time moved divided by total time) during the combined Post 2 & 3 time (post23) period
